# Supplementary material for: No Exchange of Picornaviruses in Vietnam between Humans and Animals in a High-Risk Cohort with Close Contact despite High Prevalence and Diversity
Source: Viruses. 2021 Aug 27;13(9):1709. doi: 10.3390/v13091709 (PMC8473303; doi:10.3390/v13091709)
Supplement: Supplementary file 1 [file viruses-13-01709-s001.zip]

Archive with 1 entries (1 files):
- viruses-1318070-supplementary.pdf
